# Supplementary material for: Anti-malarial effect of semi-synthetic drug amitozyn
Source: Malar J. 2015 Oct 29;14:425. doi: 10.1186/s12936-015-0952-4 (PMC4625481; doi:10.1186/s12936-015-0952-4)
Supplement: Supplementary file 3 — 10.1186/s12936-015-0952-4 CI values of amitozyn/chloroquine, amitozyn/pyrimethamine and amitozyn/artemisinin combinations at different levels of antiparasitic effect. [file 12936_2015_952_MOESM3_ESM.xlsx]

## Sheet: Sheet1
	Additional file 3. CI values of Amitozyne/Chloroquine, Amitozyn/Pyrimethamine and Amitozyne/Artemisinin combinations at different levels of antiparasitic effect.
	Antiparasitic effect %	Amitozyn/Chloroquine		Amitozyn/Pyrimethamine		Amitozyn/Artemisinin
		CI	SD	CI	SD	CI	SD
	10	0.61	0.05	0.26	0.05	0.66	0.06
	20	0.62	0.05	0.29	0.05	0.72	0.06
	30	0.66	0.06	0.36	0.05	0.77	0.04
	40	0.68	0.07	0.41	0.06	0.79	0.06
	50	0.74	0.06	0.48	0.06	0.85	0.06
	60	0.78	0.07	0.56	0.08	0.87	0.04
	70	0.81	0.05	0.71	0.08	0.9	0.04
	80	0.79	0.05	0.9	0.06	0.97	0.05
	90	1.01	0.07	1.04	0.07	1.05	0.05
