# Supplementary material for: Anti-malarial effect of semi-synthetic drug amitozyn
Source: Malar J. 2015 Oct 29;14:425. doi: 10.1186/s12936-015-0952-4 (PMC4625481; doi:10.1186/s12936-015-0952-4)
Supplement: Supplementary file 4 — 10.1186/s12936-015-0952-4 Drug reduction index of amitozyn/chloroquine and chloroquine/amitozyn combinations. [file 12936_2015_952_MOESM4_ESM.xlsx]

## Sheet: Sheet1
	Additional file 4. Drug reduction index of Amitozyn/Chloroquine and Chloroquine/Amitozyn combinations.
	Antiparasitic effect %	DRI (Am)	DRI (CQ)
	10	8.25	2.26
	20	6.71	2.39
	30	5.85	2.39
	40	5.23	2.34
	50	4.72	2.29
	60	4.25	2.25
	70	3.81	2.29
	80	3.31	2.58
	90	2.69	2.06
