# Supplementary material for: Anti-malarial effect of semi-synthetic drug amitozyn
Source: Malar J. 2015 Oct 29;14:425. doi: 10.1186/s12936-015-0952-4 (PMC4625481; doi:10.1186/s12936-015-0952-4)
Supplement: Supplementary file 5 — 10.1186/s12936-015-0952-4 Drug reduction index of amitozyn/pyrimethamine and pyrimethamine/amitozyn combinations. [file 12936_2015_952_MOESM5_ESM.xlsx]

## Sheet: Sheet1
	Additional file 5. Drug reduction index of Amitozyn/Pyrimethamine and Pyrimethamine/Amitozyn combinations.
	Antiparasitic effect %	DRI (Am)	DRI (Pyr)
	10	4.15	44.4559
	20	3.81	22.6136
	30	3.59	14.4299
	40	3.43	9.98437
	50	3.29	7.12128
	60	3.15	5.07847
	70	3.01	3.51541
	80	2.84	2.24303
	90	2.6	1.9714
