# Supplementary material for: Anti-malarial effect of semi-synthetic drug amitozyn
Source: Malar J. 2015 Oct 29;14:425. doi: 10.1186/s12936-015-0952-4 (PMC4625481; doi:10.1186/s12936-015-0952-4)
Supplement: Supplementary file 6 — 10.1186/s12936-015-0952-4 Drug reduction index of amitozyn/artemisinin and artemisinin/amitozyn combinations. [file 12936_2015_952_MOESM6_ESM.xlsx]

## Sheet: Sheet1
	Additional file 6. Drug reduction index of Amitozyn/Artemisinin and Artemisinin/Amitozyn combinations.
	Antiparasitic effect %	DRI (Am)	DRI (ART)
	10	3	3.95452
	20	2.79765	3.65258
	30	2.55843	3.65269
	40	2.3761	3.65741
	50	2.22023	3.65604
	60	2.07489	3.6562
	70	1.92789	3.6574
	80	1.76295	3.65653
	90	1.5397	3.65622
